# Supplementary material for: Maternal and paternal psychological control and adolescents’ negative adjustment: A dyadic longitudinal study in three countries
Source: PLoS One. 2021 May 14;16(5):e0251437. doi: 10.1371/journal.pone.0251437 (PMC8121295; doi:10.1371/journal.pone.0251437)
Supplement: S1 Data — (XLS) [file pone.0251437.s002.xls]

## Sheet: Dataset
CHGENDER: 1= MALE; 2=FEMALE	ID	SITE	CHGENDER	MARSTATUS	NUMCHILD	SES	T1ANXDEP	T3ANXDEP	T1ANTISOC	T3ANTISOC	T1PCM	T2PCM	T1PCF	T2PCF
SITE: 1=ITALY; 2=USA; 3= COLOMBIA	1	1	1	1	1	6.33333	0.666667	0.7	0.0909091	0.454545	3.14286	3.28571	1.85714	1.14286
MISSING= 99	2	1	1	1	2	4.66667	0.8	0.3	0.545455	0.454545	3.28571	3.14286	3.42857	3.71429
	3	1	2	1	3	9.33333	0.4	1	0.181818	0.181818	2.71429	3	2.28571	1.85714
	4	1	2	1	2	8	0.3	0.1	0	0	3.57143	3.28571	2.71429	3.14286
	5	1	1	1	2	5	0.4	0.3	0.272727	0.454545	3.14286	3.85714	3.71429	2.71429
	6	1	2	1	3	4.33333	0	0	0	0	2.85714	3.57143	2.85714	2.42857
	7	1	2	7	1	8.66667	0.5	1	0	0.181818	2.42857	3.57143	2.85714	2.85714
	8	1	2	1	2	8	1	1.5	0.181818	0.545455	3.14286	3.14286	2.71429	2.14286
	9	1	2	1	3	6	0.5	0.4	0	0	1.42857	2	1.85714	2.14286
	10	1	1	1	2	13.6667	0.6	0.7	0.181818	0.636364	1.85714	2.14286	2.14286	2.14286
	11	1	1	1	1	5.66667	0.2	0.1	0	0.0909091	3.14286	4	3.85714	2.71429
	12	1	2	1	3	10	1.2	1.7	0.0909091	0.0909091	1.85714	1.85714	2.28571	2.28571
	13	1	1	1	3	6	0.5	0.6	0	0.0909091	4	3.42857	2.42857	2.71429
	14	1	1	1	2	5.66667	0.4	0.2	0.181818	0.0909091	2	2.14286	2.42857	2.71429
	15	1	2	1	2	9	0.4	0.9	0	0	2.42857	2.14286	1.57143	1.42857
	16	1	1	1	2	9.33333	0.4	0.3	0.545455	0.636364	3.71429	3.71429	2.85714	2.71429
	17	1	1	1	3	7.33333	0.3	0.1	0	0	2.57143	2.71429	3	3
	18	1	2	1	2	7.66667	1.3	1.1	0.181818	0.272727	3.14286	2.57143	2.14286	2.14286
	19	1	2	1	2	8	1.1	0.5	0.0909091	0.181818	2.42857	2.14286	2.85714	2.57143
	20	1	1	1	2	9	0.3	0.5	0.0909091	0	3.28571	2.71429	2.85714	2.42857
	21	1	1	1	4	3.66667	0.4	0.4	0.363636	0.363636	3.85714	3	2.42857	3.14286
	22	1	2	1	1	9.66667	0.5	0.5	0.0909091	0.272727	1.42857	1.85714	2.28571	2
	23	1	2	1	2	11	0.2	0.3	0.0909091	0.0909091	1.85714	1.85714	1.85714	2.28571
	24	1	1	1	2	4.66667	0.3	0.5	0.0909091	0.272727	2.85714	3.28571	3	3.71429
	25	1	2	1	2	9	0.6	1.7	0.0909091	0	1.57143	2	2.14286	2.14286
	26	1	2	1	1	7.66667	0.8	1	0.272727	0.363636	3	2.28571	2	2.42857
	27	1	2	1	3	5.66667	0.1	0.3	0	0	2.28571	2.57143	3	2.42857
	28	1	1	1	2	6	0.6	0.5	0	0.181818	2.42857	1.85714	3	3.42857
	29	1	1	1	2	7.33333	0.8	1	0.181818	0.545455	2.28571	2	1.28571	1.14286
	30	1	2	1	1	6.66667	0.1	0.1	0.0909091	0.0909091	2.71429	3.14286	1.85714	1.57143
	31	1	2	1	4	9	1.1	0.8	0.363636	0.272727	2.14286	1.85714	1.57143	1.57143
	32	1	1	1	3	7.66667	0.3	0.2	0	0	3	3	3.14286	3.42857
	33	1	1	1	2	13	0.3	0.1	0	0	1.57143	1.42857	1.57143	1.85714
	34	1	1	1	2	6.33333	0.3	0.5	0.0909091	0.181818	2.57143	1.57143	2.14286	2.71429
	35	1	2	1	1	6.33333	0.8	0.1	0.363636	0	3.42857	2.85714	2.28571	2.28571
	36	1	2	1	2	6.66667	0.5	1.3	0.0909091	0.181818	1	1	2	1.85714
	37	1	1	1	1	8.66667	0.5	99	0.181818	99	2.57143	2.57143	2.71429	2.28571
	38	1	1	1	2	13	0.7	0.7	0.272727	0.454545	3.57143	2.57143	2.42857	2.57143
	39	1	1	7	1	8.66667	0	0.8	0.272727	0.0909091	3.28571	3	3.28571	3.14286
	40	1	1	1	2	5	0.6	0.4	0.181818	0.272727	2.42857	3.42857	2.71429	2.71429
	41	1	2	1	2	9	0.8	99	0.0909091	99	2.42857	2.42857	2	99
	42	1	1	1	1	9	0.5	0.9	0	0.0909091	2.28571	1.33333	2.28571	2
	43	1	2	6	1	14.3333	0.7	1.2	0	0.0909091	2.71429	2.14286	3.14286	2.85714
	44	1	1	1	3	6.33333	0.5	0.1	0	0	3.57143	3.42857	4	4
	45	1	1	1	1	6.33333	0.2	0.5	0.272727	0.181818	2.28571	3.71429	3	3.42857
	46	1	2	1	3	5	0.4	99	0.454545	99	3.57143	4	3	3.57143
	47	1	2	1	2	7.66667	0.5	0.3	0.0909091	0.272727	2.57143	2.71429	1.28571	99
	48	1	2	1	2	8	0.6	0.7	0.0909091	0.181818	2.57143	2.28571	3.14286	2.71429
	49	1	2	1	2	3.66667	0.5	99	0.272727	99	2.71429	2.85714	4	3
	50	1	2	1	2	6	0.5	0.9	0.0909091	0.181818	3.14286	2.85714	3.57143	3.42857
	51	1	1	1	2	15	0.6	1	0.272727	0.272727	2.85714	2.42857	1.85714	1.28571
	52	1	1	1	2	6	0	0.3	0	0.454545	2.85714	3.57143	2.42857	2.42857
	53	1	1	1	3	4.66667	0.3	0.7	0.181818	0.181818	2.71429	3.57143	3	2.71429
	54	1	2	4	2	8	0.2	0.5	0	0	3	2.42857	1.85714	1.57143
	55	1	2	1	2	14	0.7	0.8	0.272727	0.363636	3	2.42857	2.14286	2.14286
	56	1	1	1	2	14.3333	0.1	0.4	0	0.363636	1.57143	2.14286	1.57143	1.28571
	57	1	2	1	2	13	0.8	0.5	0.272727	0.272727	1.71429	1.42857	1	1.28571
	58	1	2	1	2	13.3333	0.7	0.7	0.181818	0.181818	2.71429	2.28571	2.14286	2.57143
	59	1	2	1	1	9	1.3	0.9	0.181818	0.272727	2.14286	1.71429	2.28571	1.85714
	60	1	2	1	1	14.3333	1.2	1.3	0.181818	0	2	2	2	1.28571
	61	1	2	1	2	12	0.8	0.5	0	0.272727	2.57143	3	3	2.71429
	62	1	1	4	1	9.66667	0.1	0	0.272727	0	2.42857	2.85714	2.85714	3.42857
	63	1	2	1	2	10.3333	0.4	1.1	0	0	2.85714	2.57143	2.71429	2.71429
	64	1	2	1	2	15.5	0.7	0.9	0.0909091	0	3.28571	3.28571	3.42857	3.14286
	65	1	1	1	2	15	0.5	0.6	0.181818	0.454545	1.85714	2.42857	3	2.57143
	66	1	2	1	2	16	0.1	0.2	0	0.0909091	2.57143	2.57143	2.57143	2.28571
	67	1	1	4	2	13.3333	0.1	99	0.181818	99	3.42857	2.28571	3.42857	99
	68	1	2	1	1	10.3333	0.1	0.1	0	0	2.42857	2.14286	1.57143	1.57143
	69	1	2	1	2	14.3333	0.1	0.2	0	0.0909091	2.71429	1.57143	1	2.14286
	70	1	2	1	1	10.3333	0.7	1.6	0.363636	0.181818	2.85714	2.28571	2.14286	99
	71	1	1	1	2	11.3333	1.1	0	0.0909091	0.181818	2.42857	2	1.28571	1.28571
	72	1	2	1	2	6.66667	1	0.8	0	0	2.57143	2.71429	2.28571	1.14286
	73	1	2	1	2	17.3333	0.5	0.7	0.181818	0.272727	2.85714	2.71429	2.85714	2.14286
	74	1	2	1	2	14.3333	0.3	1.4	0.454545	0.363636	1.57143	1.28571	2.85714	1.85714
	75	1	2	1	1	9.5	1.11111	0.6	0.454545	0	2.85714	2.42857	3	2.57143
	76	1	1	7	1	11.6667	0.3	0.2	0.181818	0.0909091	1.71429	2	2	99
	77	1	1	1	2	19	0.4	0.1	0	0.0909091	2	2	3.28571	1.57143
	78	1	2	1	2	10.6667	0.6	0.8	0.636364	1	2.42857	2.28571	1.85714	1.85714
	79	1	1	1	2	13.6667	99	99	99	99	1.85714	99	1.85714	99
	80	1	1	2	1	13	0.1	1.5	0	0.272727	1.57143	1.57143	2	1.14286
	81	1	1	6	1	14	0.6	0.3	0.181818	0.181818	2.14286	1.85714	2.57143	2.14286
	82	1	2	1	2	11.6667	0.6	0.6	0	0	2.85714	3.14286	3	2.57143
	83	1	1	1	1	9.66667	0.5	0.4	0	0.0909091	2	1.85714	3.28571	2.28571
	84	1	1	1	1	5.5	0	0.1	0	0	2.57143	1.85714	1.85714	2
	85	1	1	1	2	7.66667	0.3	99	0.181818	99	1.28571	99	1.71429	99
	86	1	1	1	1	8.5	0.3	0	0.181818	0.272727	3.14286	2.28571	2.28571	2.42857
	87	1	2	4	2	9.5	0.7	0.6	0.181818	0.0909091	1.57143	1.14286	2.71429	2.57143
	88	1	2	2	0	9	0.7	0.6	0	0	2.71429	2.71429	1.85714	1.57143
	89	1	2	1	2	10.5	1	1.2	0	0.181818	2.57143	2.28571	2	1.42857
	90	1	1	1	0	10	0.7	0.7	0	0.181818	1.71429	1.28571	2	2
	91	1	1	6	1	3	0	0.2	0.0909091	0.0909091	2.71429	1.85714	2	2.28571
	92	1	2	1	0	11	0.6	0.9	0	0.0909091	2.28571	1.57143	1.57143	2
	93	1	2	4	3	8.5	1.2	1.2	0.545455	0.454545	1.85714	1.71429	2.28571	1.57143
	94	1	1	4	3	13	0	0	0	0	2.57143	2	2.57143	2.14286
	95	1	1	4	1	9.33333	0.4	0.4	0.454545	0.545455	3.57143	3.42857	3	2.71429
	96	1	2	1	3	6.66667	0.8	1.2	0.363636	0.181818	2.71429	3.14286	2.57143	2.57143
	97	1	2	1	1	5.5	0.9	0.6	0.272727	0.0909091	2.71429	2.42857	2	1.42857
	98	1	1	1	0	3	0	0.3	0.0909091	0.181818	1.85714	2	2	1.57143
	99	1	1	1	2	16.3333	0.1	99	0.0909091	99	1.71429	99	2.42857	99
	100	1	2	1	2	4.66667	0.9	1.2	0.181818	0.181818	2.42857	2.57143	2.28571	2.14286
	101	1	1	1	4	15.3333	0.3	0.7	0	0.272727	2.83333	2.28571	1.57143	1.42857
	102	1	1	1	2	10	0.4	0.3	0.454545	0.272727	2.85714	2.85714	3	3.14286
	103	1	2	3	1	10	0.4	0.1	0.272727	0.454545	2.14286	2.71429	2.28571	2.28571
	104	1	1	4	1	9	0.1	0	0.181818	0.272727	1.57143	2.14286	3.42857	3.14286
	105	1	2	1	1	8.33333	0.5	1.7	0.272727	0.0909091	3	3.14286	2	1.14286
	106	1	1	1	2	6.33333	0.4	0.2	0.363636	0.272727	3	2.28571	1.57143	2.14286
	107	1	2	1	2	6	0.8	1.1	0.545455	0.545455	2.57143	2.14286	1.85714	2.14286
	108	1	1	1	3	5.33333	0.1	0	0	0	1.85714	1.71429	2.57143	2.42857
	109	1	1	1	2	16	0.6	0.5	0	0	1.85714	1.57143	2.57143	2
	110	1	1	1	1	11	0.6	0.3	0.545455	0.545455	2.85714	2.85714	3.42857	3.57143
	111	1	2	1	0	6.66667	0.9	0.4	0.727273	0.727273	2.85714	2.28571	2.42857	1.71429
	112	1	2	4	2	10	0.6	0.6	0.181818	0	1.57143	1.42857	2	1.42857
	113	1	1	1	2	11	0.1	0.2	0.181818	0.272727	2	1.85714	2	1.71429
	114	1	1	1	3	11.3333	0.8	0.6	0.181818	0.545455	2.14286	2.28571	3.85714	3.71429
	115	1	1	1	2	10	0.2	0.1	0.181818	0.363636	2.85714	1.85714	2.71429	2.42857
	116	1	1	1	2	7.5	0.3	0.8	0.272727	0.363636	3.14286	3.28571	2.57143	2.57143
	117	1	1	1	1	11	0.2	0.2	0.0909091	0.363636	1.28571	1.85714	2.85714	2.57143
	118	1	1	1	1	4.5	0.5	0.2	0.909091	0.636364	2.85714	2.71429	3.14286	3.14286
	119	1	2	1	2	7.66667	0.9	0.6	0	0.0909091	2.42857	1.42857	1.57143	1.85714
	120	1	1	1	1	11.3333	0.4	0.4	0.272727	0	99	2.28571	3	2.42857
	121	1	1	1	1	4.5	0.7	0.6	0.272727	0.0909091	2	2.28571	2.71429	2.42857
	122	1	2	1	2	16	0	0.4	0	0.0909091	2.42857	2	2.71429	2.42857
	123	1	2	1	99	5	0.8	0.7	0.363636	0.363636	2.42857	2.14286	2.71429	3
	124	1	1	6	1	10	0.5	0.7	0.0909091	0.272727	3	3.14286	2.57143	2.14286
	125	1	2	1	1	11	0.9	1	0.0909091	0.181818	2.42857	2.42857	2.57143	2.28571
	126	1	2	1	3	4	1.2	1.3	0	0.0909091	2.28571	3.14286	2.57143	2.42857
	127	1	1	1	5	17.3333	1.5	1.4	0.363636	0.0909091	2.28571	1.57143	2.14286	1.71429
	128	1	2	1	2	6	0.5	0.6	0	0.0909091	3	2.5	3.28571	1.57143
	129	1	1	1	2	10.6667	0.3	0.4	0.0909091	0	2	1.57143	2.42857	2.28571
	130	1	1	1	1	6	0.2	0.8	0.0909091	0.0909091	1.42857	1.28571	2.85714	1.85714
	131	1	1	1	3	15.3333	1.2	0.6	0.272727	0.454545	2.71429	2.71429	2.71429	2.57143
	132	1	1	1	1	11	0	0.1	0.181818	0.545455	3.14286	3	2.14286	2.71429
	133	1	1	1	3	16	0.1	0.1	0.272727	0.181818	1.85714	2.42857	3.14286	2.71429
	134	1	2	1	2	8.66667	0.7	0.4	0.0909091	0.363636	2.85714	2.71429	1.85714	2.71429
	135	1	2	1	2	8.66667	0.8	1.1	0.181818	0.181818	2.57143	2.85714	2.42857	2.42857
	136	1	2	1	2	15.6667	0.4	0.1	0.0909091	0.454545	2.71429	3.14286	2.42857	2.28571
	137	1	1	1	2	11	0.4	0.5	0	0.272727	1.85714	2.42857	2.57143	2.14286
	138	1	2	1	2	6	0.7	1	0.181818	0.181818	3	2.42857	2	1.71429
	139	1	1	1	1	7.66667	0.1	0.1	0.181818	0.181818	2.14286	2	1.85714	99
	140	1	2	1	2	6.66667	0.5	0.1	0	0	2.14286	2.14286	2.85714	1.85714
	141	1	1	1	2	13.5	0.7	0.4	0.272727	0.454545	3	2.85714	2.14286	3
	142	1	1	1	2	9	0.2	0.4	0.0909091	0.181818	3.14286	2.71429	2.71429	2.28571
	143	1	1	1	1	13	1.6	1.6	0.272727	0.454545	1	99	1.71429	99
	144	1	2	1	3	17	1.6	1.4	0.909091	0.636364	2	2.42857	2.33333	2.71429
	145	1	2	1	3	11	0.5	0.6	0	0.0909091	2.14286	2.28571	2.57143	2.57143
	146	1	2	1	2	12	0.6	1	0.181818	0.0909091	1.85714	1.85714	2	2.28571
	147	1	1	1	1	12.3333	0.5	0.4	0.0909091	0.0909091	2.28571	1.57143	1.57143	1.42857
	148	1	1	1	1	8	0.5	1	0.181818	0.0909091	1.57143	2.42857	2	1.42857
	149	2	2	1	1	11.3333	0.4	0.1	0.0909091	0	2.14286	1.71429	2	1.71429
	150	2	1	1	1	12	0.3	0	0.272727	0.0909091	2	1.71429	2.71429	2.57143
	151	2	2	3	3	10	0.4	0.4	0.363636	0.272727	1.42857	1.28571	2.14286	99
	152	2	1	7	2	11.6667	0	0	0.0909091	0.181818	2.85714	2	2.28571	2.71429
	153	2	2	1	5	11.3333	0.5	0.4	0	0.0909091	1.71429	2.14286	2.14286	2.42857
	154	2	1	7	4	7.66667	0.2	0.9	0	0.272727	2.71429	2.28571	2.85714	1.57143
	155	2	2	1	3	11	1.3	1.3	0.181818	0.363636	1.85714	2	2.57143	99
	156	2	2	1	4	10.3333	0.1	0	0	0	2.28571	2.14286	2.42857	2.14286
	157	2	2	3	99	99	0.2	99	0	99	2.14286	2.28571	1.85714	1.71429
	158	2	1	4	2	7.5	0.1	0	0	0	2.71429	99	2.28571	99
	159	2	2	1	1	13	1.1	1.1	0.363636	0.363636	2.28571	2	1.85714	2.71429
	160	2	2	1	1	9.33333	0.7	0.6	0.181818	0.181818	2.28571	3.57143	2.66667	2.85714
	161	2	1	1	3	12.6667	0.6	0.7	0.0909091	0.0909091	1.57143	1.42857	1.85714	1.14286
	162	2	1	1	3	8.66667	0.7	0.5	0	0.181818	2.28571	2.57143	2.57143	1.71429
	163	2	1	1	2	11	0	99	0.0909091	99	2	99	1.85714	99
	164	2	1	1	3	10	0	0	0.181818	0.0909091	1.71429	1.28571	2	2
	165	2	2	3	2	6.5	0.6	0.7	0.0909091	0.0909091	1.42857	2.28571	2.71429	1.85714
	166	2	2	4	2	11.5	0.2	0.4	0.0909091	0	3.28571	1.57143	2.14286	99
	167	2	2	1	3	17	0	0.1	0	0.363636	2.14286	2.28571	1.85714	1.71429
	168	2	1	6	1	9	1.3	0	0.818182	0	2.28571	2.71429	2.14286	4
	169	2	1	1	4	11.3333	0.5	0.6	0.363636	0.363636	2.85714	2.57143	2.14286	1.85714
	170	2	1	6	1	10	0.5	0.5	0.272727	0.181818	2.16667	1.85714	2.57143	99
	171	2	2	1	3	12	0	0	0.0909091	0	1.71429	1.85714	2.14286	1.85714
	172	2	1	6	2	8.33333	0.4	0.5	0.0909091	0.272727	2.85714	2	2.42857	2.85714
	173	2	2	1	2	14.3333	0.2	0.6	0.272727	0.545455	2.42857	2.14286	2.71429	2
	174	2	1	1	2	13.3333	0.3	0.7	0.363636	0.363636	1.85714	2.71429	2.57143	1.85714
	175	2	2	7	1	11	1	0.2	0.727273	0.727273	2.28571	2.57143	3.14286	2.71429
	176	2	2	1	2	15	0.4	0.2	0	0	1.71429	1.71429	1.42857	1.71429
	177	2	1	4	2	11	0.4	0.8	0.181818	0.363636	2.57143	2.71429	1.71429	99
	178	2	2	1	1	13.3333	0	0.6	0	0.0909091	1.85714	2	2.42857	99
	179	2	2	4	3	10.5	0.3	0.4	0.636364	0.363636	2.71429	2.42857	2.42857	2.42857
	180	2	1	1	2	12	0.9	0.7	0.272727	0.181818	2.57143	2.28571	2.42857	1.85714
	181	2	2	6	2	12.3333	0.6	1.8	0.454545	0.818182	2.42857	2	2	2.42857
	182	2	1	1	1	12	0.6	0.2	0	0.0909091	1.42857	99	2.14286	99
	183	2	2	6	0	9.33333	0.5	0.7	0.272727	0.363636	2.42857	1.57143	2.28571	2.14286
	184	2	1	3	1	10.5	0.3	99	0.272727	99	1.42857	2.57143	2.71429	3.42857
	185	2	2	1	3	13.6667	0.2	0.8	0	0.0909091	2.57143	2.28571	1.85714	2.28571
	186	2	1	3	0	9	0	99	0.363636	99	2.57143	99	2.42857	99
	187	2	1	4	2	11.3333	0	0	0	0	2	1.85714	2.42857	99
	188	2	2	1	1	9.33333	0	0.2	0.181818	0	3.42857	3	2	2.14286
	189	2	2	1	4	12.3333	0.2	0.4	0.0909091	0.272727	2.14286	2	2.85714	99
	190	2	2	1	2	13.3333	0.5	1.5	0.0909091	0.0909091	1.85714	1.71429	2	2.71429
	191	2	1	1	1	12.6667	0.1	0	0.0909091	0.181818	2.42857	2.28571	1.71429	99
	192	2	1	1	1	11.6667	0.2	0.1	0.181818	0.0909091	2.14286	1.57143	2.14286	2
	193	2	1	1	2	10	0.3	0.4	0.272727	1	2.42857	2.14286	2.71429	2.42857
	194	2	1	1	3	8	0.2	1.6	0.636364	0.727273	2.42857	1.57143	2.14286	3
	195	2	2	1	2	14	1.1	0.3	0.636364	0.363636	2.28571	1.85714	2.71429	2.14286
	196	2	2	1	2	15.6667	0.3	0.7	0.181818	0	2.42857	1.71429	1.85714	2
	197	2	2	7	4	9.5	0.4	99	0.0909091	99	2.14286	99	1.71429	99
	198	2	1	7	3	7	0	0.4	0	1.18182	2.14286	2.57143	2.71429	2.57143
	199	2	1	3	2	9.5	0	0.6	0	0.272727	1.71429	2	2.57143	99
	200	2	2	4	2	14.5	1.5	1.6	0.181818	0.272727	1.28571	1.28571	1.71429	1.28571
	201	2	1	1	2	14.6667	0.7	0.1	0.545455	0.636364	2.57143	2.14286	2.28571	2
	202	2	1	3	1	14	0.4	0.2	0.181818	0.272727	1.57143	1.28571	2	1.71429
	203	2	1	6	1	12.3333	0.4	0.4	0.181818	0.363636	1.71429	2.28571	2.14286	1.85714
	204	2	1	1	1	15.3333	0	0	0.181818	0.0909091	1.28571	1.71429	1.14286	1.14286
	205	2	2	1	4	15.6667	0.4	0.8	0.0909091	0.272727	1.28571	1.42857	1.85714	2.14286
	206	2	1	1	4	15.3333	0.5	0.1	0.454545	0.454545	1.57143	1.57143	2	2
	207	2	1	3	2	12	0.1	0	0.181818	0.636364	2.14286	1.71429	1.28571	1.28571
	208	2	1	1	1	20	0	0.7	0.272727	0.181818	1.42857	1.42857	1.14286	1.14286
	209	2	2	1	2	5	1.5	2	0.363636	0.727273	2.28571	2.85714	1.71429	2
	210	2	1	1	2	14	1.2	0.8	0.272727	0.636364	2	2	1.57143	2
	211	2	1	1	1	15.6667	1	0.7	0.181818	0.181818	2.28571	2.42857	1.85714	1.71429
	212	2	2	1	2	15.6667	0.8	0.9	0.0909091	0.0909091	1.71429	1.42857	2.28571	2.57143
	213	2	2	1	2	12.6667	0.4	0.8	0.0909091	0.181818	1.14286	1.28571	1.42857	1.71429
	214	2	2	1	1	11.6667	0.7	0.2	0.272727	0.454545	2	2.14286	3.14286	99
	215	2	1	2	1	16.3333	0.1	0.1	0.363636	0.272727	2	1.57143	2.28571	99
	216	2	1	1	2	16.6667	0.4	0.4	0	0.0909091	2.42857	1.85714	3	2.42857
	217	2	1	1	2	16	0.7	0.9	0.0909091	0.363636	1.57143	2	1.42857	1.42857
	218	2	2	1	2	14.6667	0.2	99	0.181818	99	1.57143	99	1.28571	99
	219	2	2	1	1	16	0.5	0.7	0.181818	0.363636	1.14286	2	1.42857	1
	220	2	2	1	3	16.6667	0.8	1.6	0.0909091	0.181818	2.28571	2.71429	2	1.85714
	221	2	1	2	1	14.3333	0	0	0.272727	0.272727	2	1.85714	1.14286	1.57143
	222	2	1	1	1	10	0	0.1	0.363636	0.454545	2.42857	1.42857	1.57143	1.71429
	223	2	2	1	2	15.3333	0.6	0.5	0.272727	0.454545	2	2	1.85714	1.71429
	224	2	2	1	2	14.6667	0.9	1.1	0.0909091	0.0909091	2.57143	2.71429	2.71429	2.57143
	225	2	1	1	3	13	0.1	0.3	0.0909091	0.363636	2.57143	2.71429	2.14286	2.57143
	226	2	1	1	1	17	0.3	99	0	99	1.42857	1.57143	1.71429	99
	227	2	1	1	2	14.6667	0.9	0.5	0.181818	0.363636	2.14286	1.85714	2.42857	1.71429
	228	2	1	1	2	13	0	0.4	0	0.545455	2.57143	3	2.28571	3
	229	2	1	1	1	13.6667	0	0.1	0	0.0909091	1.71429	1.85714	2.57143	2.57143
	230	2	1	1	1	15.3333	0.9	0.2	0.272727	0.727273	1.85714	2	1.57143	1.57143
	231	2	1	1	3	14.6667	0	0.1	0.272727	0.181818	2.28571	2.14286	2.28571	99
	232	2	2	1	2	14	0.3	0.4	0.0909091	0.0909091	1.57143	1.71429	1.71429	1.42857
	233	2	1	1	1	13.3333	0	0.7	0.272727	0.363636	2.42857	2.14286	2.14286	2.42857
	234	2	2	1	2	17.3333	0	0.5	0	0.0909091	1.42857	1.42857	1.57143	1.14286
	235	2	2	1	2	14	0.9	0.4	0.363636	1.27273	1.85714	1.57143	2.14286	2.14286
	236	2	1	1	2	15.3333	0.1	0.2	0.181818	0.181818	1.71429	1.71429	2.16667	2.42857
	237	2	1	1	2	14	0.4	0.2	0.272727	0.181818	2.14286	1.71429	2	1.85714
	238	2	1	1	3	17	0.5	0	0.636364	0.454545	2	2.42857	2.14286	1.57143
	239	2	1	1	2	13.6667	0.1	0.1	0	0.181818	1.71429	1.85714	2.14286	2
	240	2	1	1	3	14	0.3	0.6	0.181818	0.181818	1.85714	2.71429	1.71429	1.71429
	241	2	2	1	4	14.3333	0.8	1	0	0.0909091	1.71429	1.85714	2.14286	2
	242	2	2	1	3	18	1	1.11111	0.181818	0.363636	1.28571	99	1.71429	99
	243	2	2	1	2	15.3333	0	0.7	0	0.363636	3	1.42857	1.71429	1.57143
	244	2	2	1	2	11.3333	0.4	1.1	0.454545	0.272727	2.14286	1.71429	2.57143	2.57143
	245	2	1	1	2	14	0.5	0.3	0.272727	0.363636	2	1.71429	1.28571	1.28571
	246	2	1	1	1	14	1	0.5	0.454545	0.181818	2.85714	3.14286	2.42857	2.28571
	247	2	1	1	2	16	0.2	0.5	0.272727	0.363636	2.57143	2.57143	1.71429	2.28571
	248	2	1	1	2	13.3333	0.1	0.7	0.0909091	0.181818	2.14286	1.57143	1.57143	1.42857
	249	2	1	1	3	18.3333	0.4	0.9	0.272727	0.454545	1.57143	1.28571	1.57143	2
	250	2	1	4	5	12.3333	1.1	1.6	0.0909091	0.454545	2.28571	2.71429	2	2.28571
	251	2	1	1	4	14.6667	0.7	1.5	0	0.272727	2.42857	2.14286	1.71429	1.85714
	252	2	1	1	2	15	0.6	0.6	0	0.181818	2.42857	2.85714	1.28571	1.14286
	253	2	1	1	1	15	0.1	0	0.0909091	0.0909091	2	2	2.57143	2.28571
	254	2	2	1	2	15.3333	0.4	0.7	0.0909091	0.545455	1.42857	1.42857	1.57143	1.57143
	255	2	1	1	4	11	0.9	0.9	0.363636	0.727273	2.14286	2.42857	2.28571	1.28571
	256	2	1	1	3	15.3333	1.5	1.5	0.0909091	0.272727	1.71429	1.42857	1.28571	1.28571
	257	2	1	1	4	14.3333	0.2	0.6	0	0	1.85714	1.85714	1.42857	1.28571
	258	2	2	1	5	14	0.1	0	0	0	1.71429	2.28571	1.85714	2
	259	2	1	2	6	13.3333	0.1	0.4	0.0909091	0.272727	2.57143	2.57143	2.42857	2.42857
	260	2	2	1	2	19.3333	0.7	1.5	0.181818	1	1.57143	1.57143	1.85714	1.42857
	261	2	1	1	2	11.3333	0.3	0.4	0.272727	0.363636	1	1.42857	2.14286	1.71429
	262	2	1	1	4	16	0.9	99	0.272727	99	1.85714	2.14286	2	2.42857
	263	2	2	1	2	18	0.1	0.4	0	0	1.14286	99	1.42857	99
	264	2	2	1	2	11.3333	0.2	0.4	0.181818	0.454545	2	1.85714	2.57143	1.71429
	265	2	2	1	2	18	0.4	1.7	0	0.272727	1.28571	1.28571	1.42857	1.28571
	266	2	2	1	2	13.3333	0.1	0.2	0.0909091	0	2.42857	1.85714	2.28571	2.71429
	267	2	2	1	2	14	0.6	1.3	0.0909091	0.181818	3.71429	3.57143	2.57143	2
	268	2	2	4	3	13	0.7	0.8	0.363636	0.272727	1.71429	1.71429	1.85714	2.42857
	269	2	1	1	2	16.6667	0.9	0.7	0.181818	0.363636	2.42857	2.57143	2.14286	1.85714
	270	2	2	1	2	16.3333	1.1	0.8	0.0909091	0.272727	2	1.85714	2.71429	2
	271	2	2	1	3	8	0.5	0.6	0.545455	0.272727	1.57143	2.57143	3.71429	3.42857
	272	2	1	1	2	7.66667	0.5	0.1	0.181818	0.0909091	2.28571	99	2.57143	99
	273	2	2	1	3	6	0.2	0.7	0	0.363636	4	4	2.42857	99
	274	2	1	6	3	3.66667	0.5	0.2	0.0909091	0.0909091	1.71429	2.28571	3.57143	3.42857
	275	2	2	1	2	9.33333	0.3	0.4	0.272727	0.0909091	2.85714	3	3.57143	2.28571
	276	2	1	1	1	6.66667	0.4	0.2	0	0.181818	2	2.14286	1.28571	2.42857
	277	2	1	1	3	4.66667	0	0.1	0.181818	0.272727	2.14286	2.28571	3.14286	1.71429
	278	2	1	1	2	7	0	0.2	0.0909091	0.272727	2.28571	3.42857	2.57143	2.57143
	279	2	2	1	2	6.66667	0.3	99	0	99	1.28571	99	2.71429	99
	280	2	2	7	3	8.66667	0.2	0.5	0	0.0909091	2	2.14286	2	1.85714
	281	2	2	1	3	6.66667	0	0.3	0	0.0909091	3.85714	3.28571	2.85714	2
	282	2	1	1	3	5.66667	0	0	0.181818	0	2.14286	2.42857	2.28571	2.42857
	283	2	2	1	1	9.33333	0.1	99	0	99	2.28571	1.42857	2.85714	2.57143
	284	2	1	1	3	5.66667	0	99	0	99	2.85714	2	1.85714	1.71429
	285	2	2	1	3	9.33333	0.3	0.6	0.363636	0.0909091	2.28571	1.71429	1.85714	99
	286	2	2	1	3	10	0.2	0.1	0.363636	0.272727	1.28571	1.71429	2.57143	99
	287	2	1	6	2	5.66667	0.2	0.1	0.363636	0.181818	2.57143	3.14286	2	2.85714
	288	2	1	1	2	7.33333	0.2	0.1	0	0	1.85714	1.85714	2.14286	1.57143
	289	2	1	1	4	7.33333	0	0	0.0909091	0.181818	2.71429	3.28571	2.14286	99
	290	2	2	6	3	6.66667	0.1	99	0.0909091	99	2	2.71429	2.57143	99
	291	2	1	3	1	5.5	0	0.5	0.272727	0.363636	3.28571	3.85714	2.14286	3.14286
	292	2	1	1	3	7.66667	0.2	0	0	0.181818	1.42857	3.28571	2.85714	1.85714
	293	2	1	1	2	10	0.8	1	0	0.545455	3.42857	2.42857	1.71429	2.71429
	294	2	2	1	1	8.66667	0.9	99	0.363636	99	2.14286	99	3.14286	2.57143
	295	2	1	6	3	6.33333	0	0.7	0	0.363636	2.85714	3.14286	2.28571	99
	296	2	1	1	3	7	0.1	0.6	0.0909091	0.545455	2.85714	3.14286	1.71429	2.14286
	297	2	2	6	4	8.33333	0.4	0.3	0.0909091	0.272727	2.14286	2	3	3.28571
	298	2	2	6	2	4	0.7	1.2	0.181818	0.272727	2.71429	2.28571	2.42857	99
	299	2	1	1	2	10.6667	0.3	0.2	0.0909091	0.0909091	1.85714	2.57143	2.71429	2.57143
	300	2	1	6	2	8	0.1	1.5	0.363636	0.909091	1.71429	2.57143	2.85714	1.85714
	301	2	2	1	4	7.33333	0	0.2	0	0	1.85714	1.42857	2.28571	99
	302	2	2	1	3	10.3333	0.3	1.1	0.181818	0.363636	2.42857	99	1.57143	99
	303	3	1	1	3	3.33333	0.4	0.6	0.272727	0.363636	2.57143	3	3.42857	2.71429
	304	3	2	1	2	8	0.8	99	0.454545	99	2.85714	99	2.57143	99
	305	3	1	1	2	14.6667	0.5	0.6	0.363636	0.181818	2.42857	2.71429	2.42857	99
	306	3	2	1	5	4	0.4	0.9	0.0909091	0.363636	3	3.14286	3	1.42857
	307	3	2	1	2	8.33333	0.7	1.3	0.272727	0.181818	2.14286	2.71429	3	1.85714
	308	3	1	6	4	3.33333	0.7	0.2	0	0	4	2.57143	2.14286	3.71429
	309	3	2	1	3	5	0.9	99	0.181818	99	2.85714	99	3.57143	99
	310	3	2	1	2	2.66667	0.9	1	0.272727	0.727273	3.14286	3.57143	4	3.71429
	311	3	1	6	1	3.33333	0.6	0.3	0.272727	0.181818	3.28571	2.85714	3.85714	4
	312	3	1	6	1	3.66667	0.3	0.7	0.181818	0.636364	3.14286	3.28571	2.57143	2.42857
	313	3	1	6	1	4.33333	1.2	0.7	0.272727	0.181818	3.57143	2.71429	2.42857	2.14286
	314	3	2	6	1	5	0.9	1.8	0.545455	1.18182	2.42857	2.71429	3.14286	3.14286
	315	3	2	4	2	7	1.1	1.2	0.0909091	0.454545	2.71429	2.42857	2	2.71429
	316	3	1	1	2	8	0.4	0.5	0	0.272727	2.57143	2.57143	3	3.28571
	317	3	2	1	2	10.6667	0.3	0.3	0.363636	0.363636	2.85714	3.14286	2.57143	2.85714
	318	3	2	1	2	12	1	1.4	0.181818	0.272727	3.28571	3.71429	2	1.57143
	319	3	1	1	1	9.66667	1.2	0.5	0.272727	0.636364	3.57143	3.42857	3	2.85714
	320	3	1	1	1	8	0.2	0	0.0909091	0.0909091	3.42857	3	2.85714	3.28571
	321	3	1	1	2	10.6667	0.5	0.1	0.181818	0.181818	1.85714	2.42857	1.57143	1.85714
	322	3	2	1	1	13.3333	0.3	0.3	0.0909091	0.0909091	2.71429	2.85714	2.71429	2.28571
	323	3	1	1	1	10	0.6	0.2	0	0.272727	1.85714	2.14286	2.28571	2.42857
	324	3	2	1	3	13.3333	0.2	0.3	0.0909091	0.181818	2.14286	1.57143	2.57143	2
	325	3	2	1	2	10	0.5	0.5	0	0.454545	2.85714	3.28571	2.57143	2.85714
	326	3	2	1	1	8.33333	1.3	1.5	0.0909091	0.181818	2.71429	2.57143	3	3.42857
	327	3	2	1	3	7.66667	0.7	99	0.454545	99	3	99	2.28571	99
	328	3	2	6	2	8	0	0.5	0.727273	1	3	3.42857	3.42857	3.57143
	329	3	1	6	2	99	0.9	0.3	0.0909091	0.272727	3.42857	3.28571	2.85714	3
	330	3	2	1	1	3.33333	0.2	0.3	0	0.0909091	3.28571	3.57143	2.85714	2.42857
	331	3	1	1	1	6.66667	0.8	99	0.0909091	99	2.85714	3.28571	2.71429	2.42857
	332	3	1	1	1	10.3333	0.4	0.5	0.181818	0	1.85714	2.14286	2.57143	2.28571
	333	3	2	1	1	14.3333	0.5	0.7	0.181818	0.272727	2.71429	2.42857	2	2.85714
	334	3	2	1	1	5.66667	0.3	99	0.454545	99	2.85714	3.14286	3.28571	2.57143
	335	3	2	1	1	6	0.9	0.7	0.363636	0.272727	3.28571	2.71429	3.28571	3
	336	3	1	6	1	3.33333	0	0.3	0.454545	0.363636	3.14286	3.57143	3.57143	3
	337	3	1	6	2	9.33333	0.3	0.3	0.181818	0.181818	2.71429	2	2.85714	3.14286
	338	3	1	1	2	9.66667	1.2	0.8	0.272727	0.0909091	2.85714	2.57143	2.71429	2.71429
	339	3	1	1	2	12.6667	0.6	99	0.545455	99	1.57143	99	2.42857	99
	340	3	2	1	2	17.3333	0.2	0.5	0.454545	0.181818	2.28571	1.57143	2	2.42857
	341	3	2	6	1	4.33333	1.1	1.5	0.454545	0.363636	3.57143	3.85714	3.14286	99
	342	3	2	1	2	9.33333	1.1	0.9	0.636364	0.727273	2.42857	3.14286	3.42857	2.28571
	343	3	1	6	1	6.66667	0.1	0	0	0.545455	3.42857	3.57143	3.85714	3.42857
	344	3	2	4	2	6.5	0.6	1.4	0.0909091	0.636364	2.28571	2.71429	3	3
	345	3	2	1	3	7	0.6	0.5	0.0909091	0.181818	2.71429	2.71429	3.14286	3.14286
	346	3	1	1	2	11.6667	0.5	0.7	0.181818	0.272727	2.85714	3	2.57143	2.85714
	347	3	1	4	3	1	0.4	0.2	0.363636	0.363636	3.14286	3	3.42857	99
	348	3	1	1	2	14.3333	0.8	0.6	0.0909091	0	2.42857	2.57143	1.85714	1.85714
	349	3	1	1	3	3.66667	0.8	99	0.272727	99	3.28571	99	3.57143	99
	350	3	1	1	1	3.66667	0.5	0.6	0	0.636364	2.85714	3.71429	2.42857	1.42857
	351	3	1	1	1	9	0.3	0.2	0	0.272727	3.14286	2.28571	2.14286	2.14286
	352	3	1	1	1	6.33333	0.3	0.4	0.181818	0.272727	3	2.71429	1.85714	2.71429
	353	3	1	1	1	9.33333	0.9	99	0.272727	99	2.42857	2.71429	3.42857	3.42857
	354	3	2	1	4	4	0.2	0.5	0.272727	0.454545	3	2.42857	2.85714	99
	355	3	2	1	2	4	0.3	1.9	0.363636	0.727273	3.28571	3.71429	1.85714	2.57143
	356	3	2	1	2	9.5	0.9	1.5	0.363636	0.363636	3.71429	3.28571	3	2.42857
	357	3	2	3	1	8	0.4	0.4	0	0.181818	2.71429	3.14286	1.14286	2
	358	3	2	1	2	5	0.2	0.2	0.0909091	0.181818	3.57143	3.14286	3.14286	3.57143
	359	3	2	1	3	7	0.9	2	0.272727	0.272727	3.28571	2.57143	3.28571	2.28571
	360	3	1	1	2	14	0.8	0.8	0.0909091	0.454545	1.85714	2	2.28571	2.28571
	361	3	2	6	1	12.6667	0.7	0.5	0.181818	0.0909091	2.42857	2.28571	2.42857	3.71429
	362	3	2	6	2	8.33333	1	1.1	0.363636	0.363636	3.42857	99	2.57143	1.71429
	363	3	1	1	2	6	0.4	0.6	0.272727	0.181818	3.14286	3.57143	2.85714	3.42857
	364	3	1	1	3	5	0.1	0.4	0.181818	0	2.57143	2.57143	2.28571	2
	365	3	2	1	2	10.6667	0.9	0.8	0.636364	1	2.85714	2.85714	2.42857	2.85714
	366	3	1	6	3	5.33333	0.1	0.2	0	0	3	3.28571	3	99
	367	3	2	1	3	4.66667	0.3	0.4	0.181818	0.454545	3.14286	3.14286	2	1.71429
	368	3	2	1	2	8	0	0.9	0	0.0909091	2	2.71429	2.42857	2
	369	3	1	1	2	8.33333	0.1	0.2	0.181818	0.545455	3.57143	3	2.85714	3
	370	3	2	6	1	4.66667	0.7	1	0.0909091	0.363636	3.28571	2.71429	2.42857	3
	371	3	2	1	3	4.33333	0.6	1.2	0.0909091	0.454545	3.14286	2.85714	2.85714	2.85714
	372	3	1	6	3	2.66667	0.4	0.1	0.181818	0.181818	3.42857	3.57143	1.85714	2.71429
	373	3	2	1	1	13	0	0.8	0	0	1.71429	2.28571	3.28571	99
	374	3	2	1	1	8.33333	1.1	1	0.636364	0.727273	2.14286	2.28571	2.28571	2.14286
	375	3	1	1	1	3	0.4	0.1	0.272727	0.363636	2.85714	3.71429	2.28571	3
	376	3	2	1	2	4	0.7	1.3	0.0909091	0.181818	3.57143	3.71429	3.14286	3.28571
